# Supplementary material for: The whole-genome assembly of an endangered Salicaceae species: Chosenia arbutifolia (Pall.) A. Skv
Source: Gigascience. 2022 Nov 14;11:giac109. doi: 10.1093/gigascience/giac109 (PMC9661892; doi:10.1093/gigascience/giac109)
Supplement: giac109_Supplemental_Tables [file giac109_supplemental_tables.zip]

Archive with 1 entries (1 files):
- Supplementary tables (resubmission).xlsx
