# Supplementary material for: The whole-genome assembly of an endangered Salicaceae species: Chosenia arbutifolia (Pall.) A. Skv
Source: Gigascience. 2022 Nov 14;11:giac109. doi: 10.1093/gigascience/giac109 (PMC9661892; doi:10.1093/gigascience/giac109)
Supplement: giac109_Supplemental_Tables [file giac109_supplemental_tables.zip › Supplementary tables (resubmission).xlsx]

## Sheet: table S1
Supplementary table 1. The parameters and settings used for DipAsm assembly
package	settings
peregrine v0.1.5.2	asm ${SAMPLE}.lst 24 24 24 24 24 24 24 24 24 --with-consensus --shimmer-r 3 --best_n_ovlp 8 --output asm-r3-pg0.1.5.3
3d-dna v180922	run-asm-pipeline.sh -m haploid contigs.fa merged_nodups.txt
minimap2 v2.17	-a -k 19 -O 5,56 -E 4,1 -B 5 -z 400,50 -r 2k -t 100 -R "@RG\tSM:$SAMPLE\tID:$SAMPLE" --eqx --secondary=no $REF $PBPATH/*.f*q 2> minimap2.pacbioccs.log
DeepVariant v0.8.0	--model_type=PACBIO --ref=/input/peregrine/asm-r3-pg0.1.5.3/p_ctg_cns.fa --reads=/input/alignment/pacbioccs/split/"pacbioccs.${PAT}.bam" --output_vcf="/output/pacbioccs.${PAT}.vcf.gz" --num_shards=16
whatshap v0.18	whatshap phase --reference $REF $VCF/pacbioccs.{}.filtered.vcf hapcut2/hic.{}.phased.vcf alignment/pacbioccs/split/pacbioccs.{}.bam -o whatshap/pacbioccs.hic.{}.whatshap.phased.vcf 2> whatshap/whatshap.{}.log
	whatshap hapcut2vcf $VCF/pacbioccs.{}.filtered.vcf hapcut2/hic.{}.hap.cut -o hapcut2/hic.{}.phased.vcf
	whatshap haplotag --reference $REF whatshap/pacbioccs.hic.{}.whatshap.phased.vcf.gz alignment/pacbioccs/split/pacbioccs.{}.bam -o haplotag/$SAMPLE.pacbioccs.hic.{}.haplotag.bam 2> haplotag/haplotag.{}.log
hapcut2 v1.2	HAPCUT2 --fragments hapcut2/hic.{}.frag --VCF $VCF/pacbioccs.{}.filtered.vcf --output hapcut2/hic.{}.hap --hic 1 2> hapcut2/HAPCUT2.{}.log

## Sheet: table S2
Supplementary table 2. Statistics of Pacbio HiFi data
Item	No. of CCS read	Total bases (Gb)	N50 (bp)	Average length (bp)
Pacbio data	2326744	34.22	14934	14709

## Sheet: table S3
Supplementary table 3. Statistics of Illumina data
Item	No. of raw reads	Raw bases (Gb)	No. of clean reads	Clean bases (Gb)	Clean rate (%)	Q20 rate (%)	Q30 rate (%)
Hi-C	185429444	27.81	184083800	27.56	99.09	97.51	92.74
Re-sequencing	250135470	37.52	246022360	36.8	98.07	97.47	92.7

## Sheet: table S4
Supplementary table 4. Statistics of the C. arbutifolia assembly gene-space with the 1614 BUSCO embryophyta gene set
Item	Percentage (%)
Complete BUSCOs	98.6
Single copy	87
Duplicated copy	11.6
Fragmented	0.4
Missing	1

## Sheet: table S5
Supplementary table 5. General statistics of repeats in the C. arbutifolia genome
Type	Repeat size (bp)	Percentage (%)
Tandem repeat	28709123	8.47
Interspersed repeat	129479901	38.21
Total	143472276	42.34
Note: Some elements may partly include annother element domain.

## Sheet: table S6
Supplementary table 6. Interspersed repeats (TEs) content in the assembled C. arbutifolia genome
Type			Repbase TEs		TE protiens		De novo		Combined TEs
			Length (bp)	Percentage (%)	Length (bp)	Percentage (%)	Length (bp)	Percentage (%)	Length (bp)	Percentage (%)
Class I	LTR	Gypsy	27110171	8.001	11191156	3.3028	44427954	13.112	50498860	14.9037
		Copia	19215487	5.6711	16561681	4.8878	43317901	12.7844	48284913	14.2503
		Total	47812849	14.111	28088040	8.2896	87959322	25.9594	96835539	28.579
	LINE		2460761	0.7262	2315304	0.6833	5734763	1.6925	9033920	2.6662
	SINE		10447	0.0031	-	-	1077196	0.3179	1087563	0.321
	Total		50105052	14.7875	30398441	8.9715	93171813	27.4977	104575952	30.8634
Class II: DNA			11417123	3.3695	2281724	0.6734	18111200	5.3451	26047300	7.6873
Unclassified			11456	0.0034	-	-	15578164	4.5976	15588756	4.6007
Total			60439603	17.8375	32649532	9.6358	119222737	35.1861	129479901	38.2133
Note: Some elements may partly include annother element domain. LTR: long terminal repeat; LINE: long interspersed nuclear elements; SINE: short interspersed nuclear elements.

## Sheet: table S7
Supplementary table 7. Functional annotation of the predicted genes for C. arbutifolia
Database		No. of genes	Percentage(%)
Nr		31536	94.91
Swissprot		23495	70.71
KEGG		22309	67.14
TrEMBL		31483	94.75
Interpro	All	28409	85.49
	GO	17436	52.47
Annotated		31618	95.15
Unannotated		1611	4.85
Total		33229	100

## Sheet: table S8
Supplementary table 8. Statistic of the predicted proteins with the 1,614 BUSCO embryophyta gene set
	C. arbutifolia	S. suchowensis	S. purpurea	P. trichocarpa
Complete BUSCOs*(%)	97.3	95.9	98.1	98.3
Single copy (%)	85.4	79.1	84.4	35
Duplicated copy(%)	11.9	16.8	13.7	63.3
Fragmented (%)	0.8	2.7	0.8	0.9
Missing (%)	1.9	1.4	1.1	0.8

## Sheet: table S9
Supplementary table 9. General statistics of the predicted protein-coding genes
Gene set	Number	Average gene length (bp)	Average mRNA length (bp)	Average exons per gene	Average exon length (bp)	Average intron length (bp)
C. arbutifolia	33229	3156	1172	5.02	233	446
A. thaliana	27416	2206	1231	5.57	221	157
L. usitatissimum	43471	2309	1200	5.03	239	275
M. esculenta	33033	3507	1231	5.29	233	480
P. trichocarpa	41335	3108	1244	5.88	211	371
S. purpurea	37865	3360	1275	5.82	219	392
J. curcas	21820	4250	1352	5.54	244	480
R. communis	20646	3899	1335	5.58	239	422

## Sheet: table S10
Supplementary table 10. Non-coding RNAs in the C. arbutifolia genome
Type		Copy (w)	Average length (bp)	Total length (bp)	Percentage* (%)
miRNA		239	125	29898	0.0088
tRNA		697	75	52273	0.0154
rRNA	rRNA	10043	314	3156325	0.9315
	18S	1374	1428	1962100	0.5791
	28S	4259	142	606454	0.179
	5.8S	1060	168	178411	0.0527
	5S	3350	122	409360	0.1208
snRNA	snRNA	495	114	56342	0.0166
	CD-box	332	101	33608	0.0099
	HACA-box	72	127	9122	0.0027
	splicing	91	150	13612	0.004
*: Percentage was calculated with the non-gap genome size 338,834,454 bp

[truncated: 6 more sheets: table S11, table S12, table S13, table S14, table S15, table S16]
